# Supplementary material for: Effects on Performance, Immunological Response and Short-Chain Fatty Acid Profile in Feces of Nursery Piglets Fed with Organic Acids and Yeast Wall
Source: Animals (Basel). 2025 Apr 4;15(7):1051. doi: 10.3390/ani15071051 (PMC11988164; doi:10.3390/ani15071051)
Supplement: Supplementary file 1 [file animals-15-01051-s001.zip]

Archive with 1 entries (1 files):
- animals-3420963-supplementary.pdf
